# Supplementary material for: Temporal trends of physical fitness in northern Italian children (2014–2019): a repeated cross-sectional study
Source: J Public Health (Oxf). 2026 Mar 5;48(2):399–410. doi: 10.1093/pubmed/fdag020 (PMC13223575; doi:10.1093/pubmed/fdag020)
Supplement: supplementary_files_fdag020 [file supplementary_files_fdag020.zip]

Archive with 17 entries (17 files):
- Figure S10_fdag020.docx
- Figure S11_fdag020.docx
- Figure S12_fdag020.docx
- Figure S2_fdag020.docx
- Figure S3_fdag020.docx
- Figure S4_fdag020.docx
- Figure S5_fdag020.docx
- Figure S6_fdag020.docx
- Figure S7_fdag020.docx
- Figure S8_fdag020.docx
- Figure S9_fdag020.docx
- Figure_S1_fdag020.jpeg
- Table S1_fdag020.docx
- Table S2_fdag020.docx
- Table S3_fdag020.docx
- Table S4_fdag020.docx
- Table S5_fdag020.docx
